# Supplementary material for: HER2–CDH1 Interaction via Wnt/B-Catenin Is Associated with Patients’ Survival in HER2-Positive Metastatic Gastric Adenocarcinoma
Source: Cancers (Basel). 2022 Feb 28;14(5):1266. doi: 10.3390/cancers14051266 (PMC8909509; doi:10.3390/cancers14051266)
Supplement: Supplementary file 1 [file cancers-14-01266-s001.zip]

Archive with 1 entries (1 files):
- cancers-1552460-supplementary.pdf
